# Supplementary material for: Small RNAs from mitochondrial genome recombination sites are incorporated into T. gondii mitoribosomes
Source: eLife. 2024 Feb 16;13:e95407. doi: 10.7554/eLife.95407 (PMC10948144; doi:10.7554/eLife.95407)
Supplement: Figure 1—source data 1. — Uncropped blots and gels accompanied by images indicating the areas shown in Figure 1B–D with a red rectangle. In addition, raw scan images are provided. If the scan contains multiple blots, the position of the blot of interest is indicated in the file name. Additionally, for immunoblots light image overlays depicting the membrane outline are provided. [file elife-95407-fig1-data1.zip]

Archive with 21 entries (21 files):
- Fig 1-source data 1/Figure 1B- source data mGFP raw scan.tif
- Fig 1-source data 1/Figure 1B-source data  mGFP blot.jpg
- Fig 1-source data 1/Figure 1B-source data HSP70 blot labeled.jpg
- Fig 1-source data 1/Figure 1B-source data HSP70 blot.jpg
- Fig 1-source data 1/Figure 1B-source data HSP70 raw scan light image overlay.tif
- Fig 1-source data 1/Figure 1B-source data HSP70 raw scan.tif
- Fig 1-source data 1/Figure 1B-source data mGFP blot labeled.jpg
- Fig 1-source data 1/Figure 1B-source data mGFP raw scan light image overlay.tif
- Fig 1-source data 1/Figure 1B-source data ponceau uncropped labeled.jpg
- Fig 1-source data 1/Figure 1B-source data ponceau uncropped.jpg
- Fig 1-source data 1/Figure 1C-source data RNA gel uncropped labeled.jpg
- Fig 1-source data 1/Figure 1C-source data RNA gel uncropped.jpg
- Fig 1-source data 1/Figure 1D-source data ethidiumbromide uncropped labeled.jpg
- Fig 1-source data 1/Figure 1D-source data ethidiumbromide uncropped.jpg
- Fig 1-source data 1/Figure 1D-source data LSUF blot labeled.jpg
- Fig 1-source data 1/Figure 1D-source data LSUF blot.jpg
- Fig 1-source data 1/Figure 1D-source data LSUF raw scan.tif
- Fig 1-source data 1/Figure 1D-source data SSUD blot labeled.jpg
- Fig 1-source data 1/Figure 1D-source data SSUD blot.jpg
- Fig 1-source data 1/Figure 1D-source data SSUD raw scan.tif
- Fig 1-source data 1/Thumbs.db
