# Supplementary material for: Small RNAs from mitochondrial genome recombination sites are incorporated into T. gondii mitoribosomes
Source: eLife. 2024 Feb 16;13:e95407. doi: 10.7554/eLife.95407 (PMC10948144; doi:10.7554/eLife.95407)
Supplement: Figure 3—source data 1. — Uncropped blots accompanied by images indicating the areas shown in Figure 3B with a red rectangle. In addition, raw scan images are provided. If the scan contains multiple blots, the position of the blot of interest is indicated in the file name. [file elife-95407-fig3-data1.zip]

Archive with 9 entries (9 files):
- Fig 3-source data 1/Figure 3B-source data RNA17 blot labeled.jpg
- Fig 3-source data 1/Figure 3B-source data RNA17 blot.jpg
- Fig 3-source data 1/Figure 3B-source data RNA17 RNA5 scan (bottom middle+right).tif
- Fig 3-source data 1/Figure 3B-source data RNA29 blot labeled.jpg
- Fig 3-source data 1/Figure 3B-source data RNA29 blot.jpg
- Fig 3-source data 1/Figure 3B-source data RNA29 scan (right side).tif
- Fig 3-source data 1/Figure 3B-source data RNA5 blot labeled.jpg
- Fig 3-source data 1/Figure 3B-source data RNA5 blot.jpg
- Fig 3-source data 1/Thumbs.db
