# Supplementary material for: Small RNAs from mitochondrial genome recombination sites are incorporated into T. gondii mitoribosomes
Source: eLife. 2024 Feb 16;13:e95407. doi: 10.7554/eLife.95407 (PMC10948144; doi:10.7554/eLife.95407)
Supplement: Figure 3—figure supplement 1—source data 1. — Uncropped blots accompanied by images indicating the areas shown in Figure 3—figure supplement 1A–B with a red rectangle. In addition, raw scan images are provided. If the scan contains multiple blots, the position of the blot of interest is indicated in the file name. [file elife-95407-fig3-figsupp1-data1.zip]

Archive with 12 entries (12 files):
- Fig 3-figure supplement 1-source data/Figure 3-figure supplement 1AB-source data probe e probe g raw scan.tif
- Fig 3-figure supplement 1-source data/Figure 3-figure supplement 1A-source data blot probe d labeled.jpg
- Fig 3-figure supplement 1-source data/Figure 3-figure supplement 1A-source data blot probe d.jpg
- Fig 3-figure supplement 1-source data/Figure 3-figure supplement 1A-source data blot probe e labeled.jpg
- Fig 3-figure supplement 1-source data/Figure 3-figure supplement 1A-source data blot probe e.jpg
- Fig 3-figure supplement 1-source data/Figure 3-figure supplement 1A-source data probe d raw scan (bottom right).tif
- Fig 3-figure supplement 1-source data/Figure 3-figure supplement 1B-source data blot probe f labeled.jpg
- Fig 3-figure supplement 1-source data/Figure 3-figure supplement 1B-source data blot probe f.jpg
- Fig 3-figure supplement 1-source data/Figure 3-figure supplement 1B-source data blot probe g labeled.jpg
- Fig 3-figure supplement 1-source data/Figure 3-figure supplement 1B-source data blot probe g.jpg
- Fig 3-figure supplement 1-source data/Figure 3-figure supplement 1B-source data probe f raw scan (top).tif
- Fig 3-figure supplement 1-source data/Thumbs.db
