# Supplementary material for: Small RNAs from mitochondrial genome recombination sites are incorporated into T. gondii mitoribosomes
Source: eLife. 2024 Feb 16;13:e95407. doi: 10.7554/eLife.95407 (PMC10948144; doi:10.7554/eLife.95407)
Supplement: Figure 3—figure supplement 2—source data 1. — Uncropped blots accompanied by images indicating the areas shown in Figure 3—figure supplement 2B with a red rectangle. In addition, raw scan images are provided. If the scan contains multiple blots, the position of the blot of interest is indicated in the file name. [file elife-95407-fig3-figsupp2-data1.zip]

Archive with 7 entries (7 files):
- Fig 3-figure supplement 2-source data/Figure 3-figure supplement 2B-source data RNA6 blot labeled.jpg
- Fig 3-figure supplement 2-source data/Figure 3-figure supplement 2B-source data RNA6 blot.jpg
- Fig 3-figure supplement 2-source data/Figure 3-figure supplement 2B-source data RNA6 scan (bottom left).tif
- Fig 3-figure supplement 2-source data/Figure 3-figure supplement 2B-source data RNA7 blot labeled.jpg
- Fig 3-figure supplement 2-source data/Figure 3-figure supplement 2B-source data RNA7 blot.jpg
- Fig 3-figure supplement 2-source data/Figure 3-figure supplement 2B-source data RNA7 scan (bottom left).tif
- Fig 3-figure supplement 2-source data/Thumbs.db
