# Supplementary material for: Small RNAs from mitochondrial genome recombination sites are incorporated into T. gondii mitoribosomes
Source: eLife. 2024 Feb 16;13:e95407. doi: 10.7554/eLife.95407 (PMC10948144; doi:10.7554/eLife.95407)
Supplement: Figure 4—source data 1. — Uncropped blot accompanied by an image indicating the areas shown in Figure 4B with a red rectangle. In addition, the raw scan image is provided with the position of the blot of interest being indicated in the file name. [file elife-95407-fig4-data1.zip]

Archive with 4 entries (4 files):
- Fig 4-source data 1/Figure 4B-source data RNA1-2 blot labeled.jpg
- Fig 4-source data 1/Figure 4B-source data RNA1-2 blot.jpg
- Fig 4-source data 1/Figure 4B-source data RNA1-2 raw scan (bottom middle).tif
- Fig 4-source data 1/Thumbs.db
