# Supplementary material for: Small RNAs from mitochondrial genome recombination sites are incorporated into T. gondii mitoribosomes
Source: eLife. 2024 Feb 16;13:e95407. doi: 10.7554/eLife.95407 (PMC10948144; doi:10.7554/eLife.95407)
Supplement: Figure 5—source data 1. — Uncropped blots and gels accompanied by images indicating the areas shown in Figure 5C and D and -G with a red rectangle. In addition, raw scan images are provided. [file elife-95407-fig5-data1.zip]

Archive with 10 entries (10 files):
- Fig 5-source data 1/Fig 5C-D-source data RNA34 RNA19 RNA3 scan raw.tif
- Fig 5-source data 1/Fig 5C-source data RNA34 blot labeled.jpg
- Fig 5-source data 1/Fig 5C-source data RNA34 blot.jpg
- Fig 5-source data 1/Fig 5D-source data RNA19 blot labeled.jpg
- Fig 5-source data 1/Fig 5D-source data RNA19 blot.jpg
- Fig 5-source data 1/Fig 5D-source data RNA3 blot labeled.jpg
- Fig 5-source data 1/Fig 5D-source data RNA3 blot.jpg
- Fig 5-source data 1/Fig 5G-source data cob 5 RACE gel labeled.jpg
- Fig 5-source data 1/Fig 5G-source data cob 5 RACE gel.jpg
- Fig 5-source data 1/Thumbs.db
