# Supplementary material for: Small RNAs from mitochondrial genome recombination sites are incorporated into T. gondii mitoribosomes
Source: eLife. 2024 Feb 16;13:e95407. doi: 10.7554/eLife.95407 (PMC10948144; doi:10.7554/eLife.95407)
Supplement: Figure 6—source data 1. — Uncropped blots accompanied by images indicating the areas shown in Figure 6A–D with a red rectangle. In addition, raw scan images are provided. If the scan contains multiple blots, the position of the blot of interest is indicated in the file name. [file elife-95407-fig6-data1.zip]

Archive with 23 entries (23 files):
- Fig 6-source data 1/Figure 6A-source data EDTA ethidiumbr. labeled.jpg
- Fig 6-source data 1/Figure 6A-source data urea-PAGE EDTA ethidiumbr..jpg
- Fig 6-source data 1/Figure 6A-source data urea-PAGE ethidiumbr. labeled.jpg
- Fig 6-source data 1/Figure 6A-source data urea-PAGE Mg ethidiumbr..jpg
- Fig 6-source data 1/Figure 6B-source data LSUD-E blot EDTA raw scan (bottom).tif
- Fig 6-source data 1/Figure 6B-source data LSUD-E EDTA blot labeled.jpg
- Fig 6-source data 1/Figure 6B-source data LSUD-E EDTA blot.jpg
- Fig 6-source data 1/Figure 6B-source data LSUD-E Mg blot labeled.jpg
- Fig 6-source data 1/Figure 6B-source data LSUD-E Mg blot.jpg
- Fig 6-source data 1/Figure 6B-source data LSUD-E Mg raw scan.tif
- Fig 6-source data 1/Figure 6B-source data LSUF-G Mg blot labeled.jpg
- Fig 6-source data 1/Figure 6C-source data LSUF-G EDTA blot labeled.jpg
- Fig 6-source data 1/Figure 6C-source data LSUF-G EDTA blot.jpg
- Fig 6-source data 1/Figure 6C-source data LSUF-G EDTA raw scan (bottom).tif
- Fig 6-source data 1/Figure 6C-source data LSUF-G Mg blot.jpg
- Fig 6-source data 1/Figure 6C-source data LSUF-G Mg raw scan (top).tif
- Fig 6-source data 1/Figure 6D-source data SSUA EDTA blot labeled.jpg
- Fig 6-source data 1/Figure 6D-source data SSUA EDTA blot.jpg
- Fig 6-source data 1/Figure 6D-source data SSUA EDTA raw scan (bottom).tif
- Fig 6-source data 1/Figure 6D-source data SSUA Mg blot labeled.jpg
- Fig 6-source data 1/Figure 6D-source data SSUA Mg blot.jpg
- Fig 6-source data 1/Figure 6D-source data SSUA Mg raw scan  (top).tif
- Fig 6-source data 1/Thumbs.db
