# Supplementary material for: Small RNAs from mitochondrial genome recombination sites are incorporated into T. gondii mitoribosomes
Source: eLife. 2024 Feb 16;13:e95407. doi: 10.7554/eLife.95407 (PMC10948144; doi:10.7554/eLife.95407)
Supplement: Figure 6—source data 2. — Uncropped blots accompanied by images indicating the areas shown in Figure 6E–H with a red rectangle. In addition, raw scan images are provided. If the scan contains multiple blots, the position of the blot of interest is indicated in the file name. [file elife-95407-fig6-data2.zip]

Archive with 25 entries (25 files):
- Fig 6-source data 2/Figure 6E-source data RNA1-2 EDTA blot labeled.jpg
- Fig 6-source data 2/Figure 6E-source data RNA1-2 EDTA blot.jpg
- Fig 6-source data 2/Figure 6E-source data RNA1-2 EDTA raw scan (bottom).tif
- Fig 6-source data 2/Figure 6E-source data RNA1-2 Mg blot labeled.jpg
- Fig 6-source data 2/Figure 6E-source data RNA1-2 Mg blot.jpg
- Fig 6-source data 2/Figure 6E-source data RNA1-2 Mg raw scan (top).tif
- Fig 6-source data 2/Figure 6F-source data RNA3 EDTA blot labeled.jpg
- Fig 6-source data 2/Figure 6F-source data RNA3 EDTA blot.jpg
- Fig 6-source data 2/Figure 6F-source data RNA3 EDTA raw scan (bottom).tif
- Fig 6-source data 2/Figure 6F-source data RNA3 Mg blot labeled.jpg
- Fig 6-source data 2/Figure 6F-source data RNA3 Mg blot.jpg
- Fig 6-source data 2/Figure 6F-source data RNA3 Mg raw scan (top).tif
- Fig 6-source data 2/Figure 6G-source data RNA19 blot EDTA labeled.jpg
- Fig 6-source data 2/Figure 6G-source data RNA19 blot EDTA.jpg
- Fig 6-source data 2/Figure 6G-source data RNA19 blot Mg labeled.jpg
- Fig 6-source data 2/Figure 6G-source data RNA19 blot Mg.jpg
- Fig 6-source data 2/Figure 6G-source data RNA19 EDTA raw scan (bottom).tif
- Fig 6-source data 2/Figure 6G-source data RNA19 Mg raw scan.tif
- Fig 6-source data 2/Figure 6H-source data RNA29 EDTA blot labeled.jpg
- Fig 6-source data 2/Figure 6H-source data RNA29 EDTA blot.jpg
- Fig 6-source data 2/Figure 6H-source data RNA29 EDTA raw scan (bottom).tif
- Fig 6-source data 2/Figure 6H-source data RNA29 Mg blot labeled.jpg
- Fig 6-source data 2/Figure 6H-source data RNA29 Mg blot.jpg
- Fig 6-source data 2/Figure 6H-source data RNA29 Mg raw scan (top right).tif
- Fig 6-source data 2/Thumbs.db
