# Supplementary material for: Small RNAs from mitochondrial genome recombination sites are incorporated into T. gondii mitoribosomes
Source: eLife. 2024 Feb 16;13:e95407. doi: 10.7554/eLife.95407 (PMC10948144; doi:10.7554/eLife.95407)
Supplement: Figure 8—source data 1. — Uncropped immunoblots accompanied by images indicating the areas shown in Figure 8B with a red rectangle. In addition, raw scan images and light image overlays depicting the membrane outline are provided. [file elife-95407-fig8-data1.zip]

Archive with 7 entries (7 files):
- Fig 8-source data 1/Figure 8B-source data L11 blot EDTA labeled.jpg
- Fig 8-source data 1/Figure 8B-source data L11 blot EDTA.jpg
- Fig 8-source data 1/Figure 8B-source data L11 blot Mg labeled.jpg
- Fig 8-source data 1/Figure 8B-source data L11 blot Mg.jpg
- Fig 8-source data 1/Figure 8B-source data L11 Mg EDTA raw scan light overlay.tif
- Fig 8-source data 1/Figure 8B-source data L11 Mg EDTA raw scan.tif
- Fig 8-source data 1/Thumbs.db
