# Supplementary material for: Small RNAs from mitochondrial genome recombination sites are incorporated into T. gondii mitoribosomes
Source: eLife. 2024 Feb 16;13:e95407. doi: 10.7554/eLife.95407 (PMC10948144; doi:10.7554/eLife.95407)
Supplement: Figure 8—figure supplement 1—source data 1. — Uncropped blots and gels accompanied by images indicating the areas shown in Figure 8—figure supplement 1B–C with a red rectangle. In addition, raw scan images are provided. Additionally, for immunoblots light image overlays depicting the membrane outline are provided. [file elife-95407-fig8-figsupp1-data1.zip]

Archive with 11 entries (11 files):
- Figure 8-figure supplement 1-source data 1/Figure 8-figure supplement 1B-source data L11 gel raw labeled.jpg
- Figure 8-figure supplement 1-source data 1/Figure 8-figure supplement 1B-source data L11 gel raw.jpg
- Figure 8-figure supplement 1-source data 1/Figure 8-figure supplement 1C-source data L11 blot labeled.jpg
- Figure 8-figure supplement 1-source data 1/Figure 8-figure supplement 1C-source data L11 blot.jpg
- Figure 8-figure supplement 1-source data 1/Figure 8-figure supplement 1C-source data L11 raw scan light overlay.tif
- Figure 8-figure supplement 1-source data 1/Figure 8-figure supplement 1C-source data L11 raw scan.tif
- Figure 8-figure supplement 1-source data 1/Figure 8-figure supplement 1C-source data Tom40 blot labeled.jpg
- Figure 8-figure supplement 1-source data 1/Figure 8-figure supplement 1C-source data Tom40 blot.jpg
- Figure 8-figure supplement 1-source data 1/Figure 8-figure supplement 1C-source dataTom40 raw scan light overlay.tif
- Figure 8-figure supplement 1-source data 1/Figure 8-figure supplement 1C-source dataTom40 raw scan.tif
- Figure 8-figure supplement 1-source data 1/Thumbs.db
